# Supplementary material for: Secondary epiretinal membrane after Ex-Press glaucoma filtration device implant
Source: Graefes Arch Clin Exp Ophthalmol. 2020 Dec 1;259(4):949–56. doi: 10.1007/s00417-020-05025-8 (PMC8016772; doi:10.1007/s00417-020-05025-8)
Supplement: Supplementary file 1 — (XLSX 18 kb) [file 417_2020_5025_MOESM1_ESM.xlsx]

## Sheet: Foglio1
ID	gender	age	study eye	treatment	presence of ERM in study eye	type of ERM in study eye	presence of ERM in fellow eye	type of ERM in fellow eye	CMT study eye	CMV study eye	CMT fellow eye	CMV fellow eye	Baseline IOP study eye	postop IOP study eye	baseline IOP fellow eye	postop IOP fellow eye	n. of medication baseline study eye	n. of medication postop study eye	BCVA baseline	BCVA postop	MD baseline study eye	MD post study eye	PSD baseline study eye	PSD post study eye	MD baseline fellow eye	MD post fellow eye	PSD baseline fellow eye	PSD post fellow eye
1	male	80	right	express	yes	cmr	yes	cmr	260	7.64	240	7.33	35	6	15	12	3	0	0.1	0.1	-13.81	-14.03	7.56	7.58	-13.81	-14.03	7.56	7.58
2	male	62	right	express	yes	cmr	no	no ERM	250	7.58	249	7.97	27	12	18	12	2	0	0	0	-13.69	-18.37	9.56	9.32	-8.62	-8.34	4.69	7.69
3	female	70	left	express	no	no ERM	no	no ERM	292	8.38	294	8.59	23	6	13	10	2	2	0.05	0.2	-23.75	-23.95	11.53	11.14	-8.39	-8.36	4.23	4.53
4	male	89	left	express	yes	cmr	no	no ERM	275	7.54	285	7.56	26	9	13	13	3	0	0.2	0.2	-22.63	-21.89	9.56	8.69	-15.69	-16.02	7.62	7.64
5	male	58	left	express	no	no ERM	no	no ERM	266	7.23	281	7.82	24	6	15	12	2	0	0.05	0.05	-10.56	-16.83	14.93	10.47	-0.29	-1.57	5.91	7.36
6	female	45	left	express	no	no ERM	no	no ERM	249	7.1	256	7.45	33	13	17	12	1	0	0.3	0.1	-17.23	-17.86	6.91	7.08	-2.67	-2.24	2.04	2.14
7	male	53	right	express	no	no ERM	no	no ERM	240	7.64	276	7.8	48	8	9	13	2	0	0.15	0.2	-18.35	-16.58	8.69	8.65	-15.68	-14.27	5.69	9.64
8	male	49	left	express	no	no ERM	no	no ERM	313	8.59	321	7.28	30	7	18	12	2	0	0	0	-16.16	-15.54	9.75	8.42	-11.25	-12.78	6.62	7.58
9	female	68	left	express	no	no ERM	no	no ERM	277	8.16	281	8.33	30	8	14	12	3	0	0	0.2	-12.34	-10.46	6.98	15.09	0.07	1.38	2.17	6.79
10	male	69	left	express	no	no ERM	no	no ERM	270	7.47	279	7.55	28	14	18	12	2	1	0	0	-16.98	-15.69	7.69	8.21	-10.69	-10.89	5.98	8.36
11	male	75	left	express	yes	cmr	no	no ERM	285	7.02	292	8.13	24	12	12	13	2	0	0.4	0.15	-18.36	-17.05	10.02	5.32	-19.67	-18.62	9.56	10.42
12	female	70	left	express	no	no ERM	no	no ERM	208	7.43	238	7.98	24	7	13	13	4	2	0.05	0.05	-17.76	-15.11	12.03	10.9	-11.2	-11.32	1.52	1.5
13	female	69	right	express	yes	cmr	no	no ERM	256	8.34	250	8.36	32	9	25	22	4	2	0	0	-21.26	-19.87	12.13	13.74	-16.32	-18.09	5.6	11.22
14	male	76	left	express	no	no ERM	no	no ERM	232	7.65	243	7.79	22	11	21	12	3	0	0.1	0.15	-10.98	-10.32	9.44	8.63	-6.98	-11.92	9.13	10.06
15	female	68	left	express	yes	cmr	no	no ERM	272	7.13	199	7.37	28	18	18	12	3	0	0.05	0.05	-22.68	-22.98	9.92	7.69	-20.49	-18.12	12.19	13
16	female	78	right	express	yes	cmr	no	no ERM	324	7.77	374	8.51	22	17	17	12	4	0	0	0	-17.21	-17.98	8.69	7.69	-12.36	-13.2	6.52	5.69
17	female	76	right	express	no	no ERM	no	no ERM	245	7.58	229	7.37	25	4	18	12	2	0	0	0	-13.81	-14.03	7.56	7.58	-13.81	-14.03	7.56	7.58
18	female	55	left	express	yes	cmr	yes	cmr	216	7.72	217	7.7	16	12	17	12	1	0	0.2	0.2	-22.36	-22.69	8.62	8.96	-15.69	-15.36	7.69	7.32
19	male	73	right	express	no	no ERM	no	no ERM	217	7.78	214	8.32	40	11	18	12	4	0	0.05	0.05	-17.62	-16.03	9.89	2.57	-18.57	-19.66	8.91	9.42
20	male	74	left	express	no	no ERM	no	no ERM	291	7.9	244	7.76	44	10	18	17	3	0	0.15	0.2	-18.62	-17.03	10.89	1.57	-19.57	-20.66	9.91	10.42
21	male	80	right	express	no	no ERM	no	no ERM	295	8.14	276	7.86	44	8	16	12	4	1	0.1	0.2	-16.16	-16.87	7.58	8.21	-12.69	-12.65	5.39	5.39
22	male	64	left	express	no	no ERM	no	no ERM	256	7.38	242	7.35	40	10	14	12	4	0	0	0	-16.32	-16.25	9.58	8.24	-11.36	-13.69	7.36	7.54
23	male	71	left	express	no	no ERM	no	no ERM	264	7.82	264	7.82	23	12	15	14	3	0	0.15	0	-13.81	-14.03	7.56	7.58	-13.81	-14.03	7.56	7.58
24	male	53	left	express	no	no ERM	no	no ERM	289	7.21	259	7.91	26	12	12	13	2	1	0.15	0.15	-19.69	-17.69	8.32	7.69	-13.21	-16.87	5.69	5.69
25	male	71	left	express	yes	cmr	yes	cmr	264	7.82	214	7.9	30	11	14	12	2	0	0.5	0.05	-13.81	-14.03	7.56	7.58	-13.81	-14.03	7.56	7.58
26	female	83	right	express	no	no ERM	no	no ERM	203	7.15	194	7.16	15	14	12	13	4	0	0.5	0.3	-18.25	-14.58	8.35	5.21	-16.23	-16.78	6.27	6.21
27	male	70	left	combined	yes	cmr	no	no ERM	294	8.4	264	7.82	29	16	10	13	3	0	0.2	0.2	-13.14	-14.39	8.45	6.25	0.09	-1.23	1.61	1.69
28	male	80	right	combined	no	no ERM	no	no ERM	254	7.09	264	7.82	48	12	17	15	3	0	0.15	0	-13.81	-14.03	7.56	7.58	-13.81	-14.03	7.56	7.58
29	female	87	left	combined	yes	cmr	no	no ERM	263	7.71	312	9.25	44	8	14	12	3	0	0.3	0.3	-17.36	-17.43	11.89	11.43	-7.43	-4.39	13.74	2.13
30	female	69	left	combined	yes	pmf	no	no ERM	304	7.67	255	7.25	40	10	9	10	3	1	0.1	0.05	-10.25	-11.21	12.03	9.23	-13.81	-14.03	7.56	7.58
31	male	70	right	combined	no	no ERM	no	no ERM	291	8.05	275	8.38	29	10	17	12	3	0	0.15	0.15	-18.64	-18.31	8.05	6.9	-24.84	-23.96	9.58	9.94
32	female	66	right	combined	no	no ERM	no	no ERM	302	7.42	264	8.02	25	9	20	12	3	0	0.3	0	-23.07	-23.77	12.23	11.66	-1.3	-1.5	2	1.72
33	female	61	right	combined	no	no ERM	no	no ERM	259	7.9	289	8.05	30	12	15	12	3	0	0.15	0	-10.13	-12.52	1.39	2.14	0.27	2.9	1.43	1.76
34	male	79	left	combined	no	no ERM	no	no ERM	286	7.9	262	7.92	24	12	24	12	3	0	0.3	0	-15.95	-15.03	14.6	12.78	-18.49	-24.88	12.62	9.67
35	male	77	left	combined	no	no ERM	no	no ERM	285	7.67	264	7.92	38	15	15	12	4	0	0.15	0	-13.43	-14.47	3.46	2.38	-2.38	-2.57	2.9	2.84
36	male	61	left	combined	no	no ERM	no	no ERM	278	7.4	276	7.92	32	16	18	12	3	0	0.15	0.15	-26.76	-26.93	6.82	7.83	-14.53	-12.22	8.5	8.07
37	male	71	left	combined	yes	cmr	yes	cmr	277	7.88	297	7.88	30	12	17	12	3	1	0.1	0	-17.06	-16.5	4.67	7.05	-1.07	-2.12	1.86	1.85
38	female	78	left	combined	no	no ERM	no	no ERM	309	7.86	271	7.16	24	17	16	12	1	0	0.2	0.05	-22.36	-22.89	5.69	9.87	-10.25	-11.68	3.69	7.59
39	male	74	left	combined	no	no ERM	no	no ERM	283	8.41	256	8.34	58	9	9	13	2	0	0.4	0	-21.36	-22.01	9.54	8.67	-4.68	-4.98	2.39	5.34
40	female	71	right	combined	no	no ERM	yes	cmr	270	7.91	291	7.61	23	12	16	12	3	0	0.15	0	-19.05	-18.09	6.99	8.55	-6.73	-5.06	6.42	5.42
41	female	74	right	combined	no	no ERM	no	no ERM	286	7.99	277	8.44	36	7	13	13	3	0	0.2	0	-15.07	-13.03	2.36	5.08	-13.98	-12.23	13.42	13.09
42	male	71	left	combined	yes	pmf	no	no ERM	264	7.82	256	7.23	30	11	14	13	3	0	0.5	0.1	-13.81	-14.03	7.56	7.58	-13.81	-14.03	7.56	7.58
43	female	74	right	combined	no	no ERM	no	no ERM	242	7.8	282	7.66	13	14	15	18	1	0	0.1	0	-22.36	-15.96	9.65	14.84	-12.65	-13.79	15.39	16.22
44	male	80	right	combined	no	no ERM	no	no ERM	300	8.75	245	8.13	27	9	14	12	4	1	0.1	0.15	-13.81	-14.03	7.56	7.58	-13.81	-14.03	7.56	7.58
45	female	81	left	combined	no	no ERM	no	no ERM	235	7.39	247	8.01	24	16	15	12	2	1	0.15	0	-26.19	-25.54	6.59	7.17	-2.89	-1.61	2.66	1.84
46	male	68	left	combined	yes	cmr	no	no ERM	282	8.55	309	8.24	25	10	15	12	3	0	0.2	0.1	-13.81	-14.03	7.56	7.58	-13.81	-14.03	7.56	7.58
47	female	80	left	combined	no	no ERM	no	no ERM	227	8.02	221	7.86	28	9	12	13	3	0	0.4	0.2	-13.81	-14.03	7.56	7.58	-13.81	-14.03	7.56	7.58
48	female	73	right	combined	yes	cmr	no	no ERM	232	7.5	266	8.05	23	14	12	13	3	0	0.15	0.05	-13.81	-14.03	7.56	7.58	-13.81	-14.03	7.56	7.58
49	female	75	right	combined	no	no ERM	yes	cmr	216	7.76	233	8.21	30	10	16	12	1	0	0.2	0	-4.25	-6.56	3.31	5.03	-12.98	-15.6	11.91	12.82
50	male	75	right	combined	no	no ERM	no	no ERM	239	7.95	250	7.35	20	12	18	17	2	0	0.4	0.2	-13.81	-14.03	7.56	7.58	-13.81	-14.03	7.56	7.58
51	female	67	right	combined	yes	pmf	no	no ERM	354	9.04	207	7.38	36	12	13	13	3	0	0.1	0	-9.14	-10.32	12.86	12.23	-7.01	-8.33	2.85	2.79
52	male	78	right	combined	no	no ERM	yes	pmf	186	6.96	249	7.97	30	11	12	12	3	0	0.3	0.15	-6.59	-9.6	3.61	7.23	-4.16	-6.55	2.22	3.06
53	female	78	left	combined	yes	cmr	yes	cmr	251	8.47	267	7.79	32	13	16	12	1	0	0.2	0.05	-20.69	-20.64	8.67	8.52	-13.25	-13.95	7.45	7.53
54	male	71	left	combined	no	no ERM	yes	cmr	264	7.82	264	7.82	30	11	13	12	3	0	0.2	0	-13.81	-14.03	7.56	7.58	-15.81	-12.31	7.56	7.58
